# Supplementary material for: Antifungal Activity of Novel Formulations Based on Terpenoid Prodrugs against C. albicans in a Mouse Model
Source: Pharmaceutics. 2021 Apr 29;13(5):633. doi: 10.3390/pharmaceutics13050633 (PMC8146751; doi:10.3390/pharmaceutics13050633)
Supplement: Supplementary file 1 [file pharmaceutics-13-00633-s001.zip]

Archive with 1 entries (1 files):
- pharmaceutics-1160210-supplementary.pdf
